# Supplementary material for: The Dynamic Change of Immune Checkpoints and CD14+ Monocytes in Latent Tuberculosis Infection
Source: Biomedicines. 2021 Oct 15;9(10):1479. doi: 10.3390/biomedicines9101479 (PMC8533229; doi:10.3390/biomedicines9101479)
Supplement: Supplementary file 1 [file biomedicines-09-01479-s001.zip]

Archive with 1 entries (1 files):
- biomedicines-1407685-supplementary.pdf
